# Supplementary material for: Solvent Effects on C–H Abstraction by Hydroperoxyl Radicals: Implication for Antioxidant Strategies
Source: J Org Chem. 2025 Sep 15;90(38):13467–76. doi: 10.1021/acs.joc.5c01140 (PMC12481551; doi:10.1021/acs.joc.5c01140)
Supplement: Supplementary file 2 [file jo5c01140_si_002.zip]

Archive with 23 entries (23 files):
- Acetonitrile.xyz
- Acetonitrile-HOO.xyz
- CHD-HOO-Acetonitrile_TS.xyz
- CHD-HOO-DABCO_TS.xyz
- CHD-HOO-DMSO_TS.xyz
- CHD-HOO-Methanol_TS.xyz
- CHD-HOO-Pyridine_TS.xyz
- Cyclohexadiene.xyz
- DABCO.xyz
- DABCO-HOO.xyz
- DMSO.xyz
- DMSO-HOO.xyz
- HOO.xyz
- HOO-HOO_TS.xyz
- HOO-HOO-Acetonitrile_TS.xyz
- HOO-HOO-DABCO_TS.xyz
- HOO-HOO-DMSO_TS.xyz
- HOO-HOO-Methanol_TS.xyz
- HOO-HOO-Pyridine_TS.xyz
- Methanol.xyz
- Methanol-HOO.xyz
- Pyridine.xyz
- Pyridine-HOO.xyz
