# Supplementary material for: Solvent Effects on C–H Abstraction by Hydroperoxyl Radicals: Implication for Antioxidant Strategies
Source: J Org Chem. 2025 Sep 15;90(38):13467–76. doi: 10.1021/acs.joc.5c01140 (PMC12481551; doi:10.1021/acs.joc.5c01140)
Supplement: Supplementary file 2 [file jo5c01140_si_002.zip › Acetonitrile.xyz]

7        0.000000000      0.000000000      1.423247000
6        0.000000000      0.000000000      0.278878000
6        0.000000000      0.000000000     -1.170025000
1        0.000000000      1.023830000     -1.538615000
1        0.886662000     -0.511915000     -1.538615000
1       -0.886662000     -0.511915000     -1.538615000
