# Supplementary material for: Solvent Effects on C–H Abstraction by Hydroperoxyl Radicals: Implication for Antioxidant Strategies
Source: J Org Chem. 2025 Sep 15;90(38):13467–76. doi: 10.1021/acs.joc.5c01140 (PMC12481551; doi:10.1021/acs.joc.5c01140)
Supplement: Supplementary file 2 [file jo5c01140_si_002.zip › Acetonitrile-HOO.xyz]

8       -2.247796000     -0.563864000      0.000376000
1       -1.254079000     -0.480602000     -0.000150000
8       -2.699401000      0.670493000     -0.000078000
7        0.454397000     -0.242519000     -0.000497000
6        1.581705000     -0.061255000     -0.000333000
6        3.009019000      0.168605000      0.000269000
1        3.401946000      0.019915000      1.004090000
1        3.491233000     -0.527383000     -0.683179000
1        3.213355000      1.188566000     -0.319284000
