# Supplementary material for: Solvent Effects on C–H Abstraction by Hydroperoxyl Radicals: Implication for Antioxidant Strategies
Source: J Org Chem. 2025 Sep 15;90(38):13467–76. doi: 10.1021/acs.joc.5c01140 (PMC12481551; doi:10.1021/acs.joc.5c01140)
Supplement: Supplementary file 2 [file jo5c01140_si_002.zip › CHD-HOO-Acetonitrile_TS.xyz]

6        0.700887000     -1.626241000      0.199882000
6        1.744445000     -1.683592000     -0.865363000
6        2.837958000     -0.686194000     -0.673322000
6        2.812935000      0.238882000      0.285097000
6        1.679347000      0.384103000      1.201180000
6        0.692130000     -0.696704000      1.154286000
1       -0.067917000     -2.388514000      0.181610000
1        2.165652000     -2.693294000     -0.920627000
1        3.682780000     -0.741387000     -1.348223000
1        3.633711000      0.937873000      0.382545000
1        1.934799000      0.732898000      2.200622000
1       -0.088034000     -0.700335000      1.904671000
1        1.277229000     -1.532945000     -1.846334000
1        1.057218000      1.392228000      0.785544000
8        0.343930000      2.332553000      0.210880000
8        0.022356000      1.806956000     -1.021073000
1       -0.824289000      1.338491000     -0.858622000
7       -2.401290000      0.474250000     -0.483780000
6       -3.340610000     -0.090969000     -0.162371000
6       -4.528189000     -0.808045000      0.248637000
1       -4.708576000     -0.639000000      1.308346000
1       -5.385140000     -0.456059000     -0.322075000
1       -4.392100000     -1.873213000      0.072399000
