# Supplementary material for: Solvent Effects on C–H Abstraction by Hydroperoxyl Radicals: Implication for Antioxidant Strategies
Source: J Org Chem. 2025 Sep 15;90(38):13467–76. doi: 10.1021/acs.joc.5c01140 (PMC12481551; doi:10.1021/acs.joc.5c01140)
Supplement: Supplementary file 2 [file jo5c01140_si_002.zip › CHD-HOO-DABCO_TS.xyz]

6       -2.774589000      1.683574000      0.423005602
6       -3.647231000      1.583749000     -0.779907000
6       -4.368189000      0.284376398     -0.883396398
6       -4.148037205     -0.734145398     -0.029870602
6       -3.179893591     -0.640732409      1.037656000
6       -2.575150000      0.654140205      1.262575000
1       -2.305804000      2.640325000      0.622306000
1       -4.367014000      2.409728000     -0.787381000
1       -5.096750000      0.175824000     -1.673163000
1       -4.711337000     -1.652635000     -0.144009602
1       -3.357348433     -1.256588374      1.920176012
1       -1.948183398      0.789949602      2.132277000
1       -3.047441000      1.743234000     -1.684665000
1       -1.876117368     -1.654334474      0.481901684
8       -1.282129988     -2.154345602      0.230201988
8       -0.772258602     -1.526950205     -0.938018193
1        0.033884012     -1.078431591     -0.613427398
6        3.199985000      0.352377000      1.472004000
6        1.807175000     -0.277600000      1.218143000
1        3.844105000     -0.331040000      2.024138000
1        3.115237000      1.270778000      2.051924000
1        1.746605000     -1.288860000      1.616877000
1        1.013669000      0.310193000      1.676615000
6        3.985048000     -0.555704000     -0.587913000
1        4.496726000     -0.312415000     -1.518365000
1        4.616017000     -1.249278000     -0.033253000
6        2.589938000     -1.169805000     -0.863044000
1        2.377765000     -1.217936000     -1.930380000
1        2.509742000     -2.178978000     -0.461596000
6        1.611051000      1.016304000     -0.789305000
1        1.387868000      0.954060000     -1.853718000
1        0.828511000      1.609290000     -0.318376000
6        3.014565000      1.622101000     -0.537583000
1        3.513656000      1.859318000     -1.476442000
1        2.946193000      2.540885000      0.043759000
7        1.551900000     -0.342094000     -0.228728000
7        3.847155000      0.670438000      0.198720000
