# Supplementary material for: Solvent Effects on C–H Abstraction by Hydroperoxyl Radicals: Implication for Antioxidant Strategies
Source: J Org Chem. 2025 Sep 15;90(38):13467–76. doi: 10.1021/acs.joc.5c01140 (PMC12481551; doi:10.1021/acs.joc.5c01140)
Supplement: Supplementary file 2 [file jo5c01140_si_002.zip › CHD-HOO-DMSO_TS.xyz]

6        1.304249000     -1.631920000      0.926431000
6        1.531472000     -1.910340000     -0.522552000
6        2.438012000     -0.922901000     -1.177243000
6        2.864449000      0.183578000     -0.565448000
6        2.442027000      0.534115000      0.788111000
6        1.739846000     -0.524032000      1.523164000
1        0.767242000     -2.379014000      1.497018000
1        1.923804000     -2.924304000     -0.652284000
1        2.749750000     -1.133099000     -2.192392000
1        3.518280000      0.870440000     -1.086612000
1        3.172305000      1.092742000      1.370594000
1        1.553980000     -0.368952000      2.578514000
1        0.569432000     -1.919872000     -1.050370000
1        1.584068000      1.447696000      0.609624000
8        0.416727000      2.140966000     -1.027906000
1       -0.258009000      1.414402000     -1.065045000
8        0.651242000      2.306070000      0.318943000
16      -2.036587000     -0.533440000      0.010018000
8       -1.381753000      0.190549000     -1.156462000
6       -3.777818000     -0.618332000     -0.408813000
1       -3.871198000     -1.278332000     -1.267632000
1       -4.324295000     -1.033918000      0.435985000
1       -4.135932000      0.379245000     -0.654306000
6       -2.152292000      0.658574000      1.342975000
1       -2.662810000      1.550613000      0.985873000
1       -2.692942000      0.202423000      2.170414000
1       -1.137671000      0.901855000      1.643989000
