# Supplementary material for: Solvent Effects on C–H Abstraction by Hydroperoxyl Radicals: Implication for Antioxidant Strategies
Source: J Org Chem. 2025 Sep 15;90(38):13467–76. doi: 10.1021/acs.joc.5c01140 (PMC12481551; doi:10.1021/acs.joc.5c01140)
Supplement: Supplementary file 2 [file jo5c01140_si_002.zip › CHD-HOO-Methanol_TS.xyz]

6        1.005988000     -1.583470000      0.530211000
6        1.752100000     -1.399329000     -0.750495000
6        2.262473000     -0.010399000     -0.941187000
6        2.001013000      0.983170000     -0.090630000
6        1.144144000      0.805875000      1.079525000
6        0.749546000     -0.577728000      1.368609000
1        0.694090000     -2.589678000      0.783017000
1        2.583350000     -2.111266000     -0.796892000
1        2.882836000      0.172565000     -1.809167000
1        2.405958000      1.969875000     -0.273932000
1        1.424577000      1.391527000      1.953548000
1        0.221694000     -0.768822000      2.294607000
1        1.115510000     -1.679192000     -1.598751000
8       -1.121506000      1.678244000     -0.950665000
1       -1.512963000      0.771218000     -0.954394000
8       -1.034200000      1.964332000      0.395639000
6       -3.147367000     -0.996725000      0.152079000
8       -1.956844000     -0.853941000     -0.620435000
1       -1.199228000     -1.125926000     -0.085015000
1       -3.332189000     -2.044580000      0.391809000
1       -3.094590000     -0.416091000      1.073876000
1       -3.970203000     -0.623921000     -0.452633000
1        0.074181000      1.416849000      0.788942000
