# Supplementary material for: Solvent Effects on C–H Abstraction by Hydroperoxyl Radicals: Implication for Antioxidant Strategies
Source: J Org Chem. 2025 Sep 15;90(38):13467–76. doi: 10.1021/acs.joc.5c01140 (PMC12481551; doi:10.1021/acs.joc.5c01140)
Supplement: Supplementary file 2 [file jo5c01140_si_002.zip › CHD-HOO-Pyridine_TS.xyz]

6       -1.197785000      1.913250000      0.878552000
6       -0.595591000      2.001112000     -0.484393000
6       -1.298593000      1.159034000     -1.495812000
6       -2.287280000      0.320538000     -1.179478000
6       -2.731817000      0.125848000      0.199007000
6       -2.184513000      1.070863000      1.178241000
1       -0.804646000      2.578042000      1.637432000
1       -0.576118000      3.044485000     -0.817465000
1       -0.982218000      1.255575000     -2.526804000
1       -2.768832000     -0.261375000     -1.954098000
1       -3.791806000     -0.093311000      0.314363000
1       -2.590481000      1.049680000      2.181653000
1        0.462376000      1.715073000     -0.438985000
1       -2.266027000     -1.010153000      0.518703000
8       -1.712200000     -2.155017000      0.765830000
8       -1.051139000     -2.501342000     -0.393467000
1       -0.174649000     -2.027389000     -0.304040000
6        1.544683000     -0.601945000      1.123074000
6        2.593412000      0.272297000      1.339445000
6        3.366423000      0.659448000      0.260021000
6        3.062879000      0.158077000     -0.993394000
6        1.995164000     -0.710218000     -1.116365000
7        1.248413000     -1.083146000     -0.080756000
1        4.193008000      1.343358000      0.392768000
1        0.911579000     -0.924573000      1.938359000
1        2.793361000      0.639915000      2.334967000
1        3.639669000      0.433412000     -1.863906000
1        1.720701000     -1.119664000     -2.079954000
