# Supplementary material for: Solvent Effects on C–H Abstraction by Hydroperoxyl Radicals: Implication for Antioxidant Strategies
Source: J Org Chem. 2025 Sep 15;90(38):13467–76. doi: 10.1021/acs.joc.5c01140 (PMC12481551; doi:10.1021/acs.joc.5c01140)
Supplement: Supplementary file 2 [file jo5c01140_si_002.zip › Cyclohexadiene.xyz]

6        1.733016000     -2.249754000      0.023350000
6        2.964642000     -1.984189000     -0.784340000
6        3.592536000     -0.662687000     -0.469427000
6        3.109724000      0.181761000      0.428334000
6        1.878099000     -0.083803000      1.236024000
6        1.250204000     -1.405305000      0.921111000
1        1.225503000     -3.190694000     -0.153257000
1        3.692106000     -2.787315000     -0.625807000
1        4.490279000     -0.404267000     -1.018431000
1        3.617237000      1.122701000      0.604941000
1        2.116682000     -0.031865000      2.303605000
1        0.352461000     -1.663725000      1.470115000
1        2.726059000     -2.036128000     -1.851921000
1        1.150634000      0.719322000      1.077491000
