# Supplementary material for: Solvent Effects on C–H Abstraction by Hydroperoxyl Radicals: Implication for Antioxidant Strategies
Source: J Org Chem. 2025 Sep 15;90(38):13467–76. doi: 10.1021/acs.joc.5c01140 (PMC12481551; doi:10.1021/acs.joc.5c01140)
Supplement: Supplementary file 2 [file jo5c01140_si_002.zip › DABCO.xyz]

6        0.000000000      0.775385000     -1.376091000
6        0.000000000     -0.775385000     -1.376091000
1       -0.880427000      1.170805000     -1.882902000
1        0.880427000      1.170805000     -1.882902000
1       -0.880427000     -1.170805000     -1.882902000
1        0.880427000     -1.170805000     -1.882902000
6       -1.191914000      0.775384000      0.688005000
1       -1.190967000      1.170583000      1.703978000
1       -2.070986000      1.170759000      0.178782000
6       -1.191914000     -0.775384000      0.688005000
1       -1.190967000     -1.170583000      1.703978000
1       -2.070986000     -1.170759000      0.178782000
6        1.191914000     -0.775384000      0.688005000
1        1.190967000     -1.170583000      1.703978000
1        2.070986000     -1.170759000      0.178782000
6        1.191914000      0.775384000      0.688005000
1        1.190967000      1.170583000      1.703978000
1        2.070986000      1.170759000      0.178782000
7        0.000000000     -1.272946000      0.000109000
7        0.000000000      1.272946000      0.000109000
