# Supplementary material for: Solvent Effects on C–H Abstraction by Hydroperoxyl Radicals: Implication for Antioxidant Strategies
Source: J Org Chem. 2025 Sep 15;90(38):13467–76. doi: 10.1021/acs.joc.5c01140 (PMC12481551; doi:10.1021/acs.joc.5c01140)
Supplement: Supplementary file 2 [file jo5c01140_si_002.zip › DABCO-HOO.xyz]

8       -3.460126000     -0.580299000      0.000009000
8       -2.928486000      0.622599000     -0.000010000
1       -1.868651000      0.452863000     -0.000007000
6        1.512514000     -0.812723000      1.192030000
6       -0.017468000     -0.579358000      1.201546000
1        1.743077000     -1.876812000      1.191585000
1        1.979763000     -0.369911000      2.070207000
1       -0.568988000     -1.516931000      1.191875000
1       -0.333934000     -0.011188000      2.074490000
6        1.512809000     -0.810385000     -1.193439000
1        1.979576000     -0.365042000     -2.070594000
1        1.744234000     -1.874282000     -1.195625000
6       -0.017359000     -0.578260000     -1.202140000
1       -0.334689000     -0.009865000     -2.074623000
1       -0.568099000     -1.516295000     -1.192746000
6        0.307984000      1.477205000      0.000661000
1       -0.008584000      2.032700000     -0.880541000
1       -0.009435000      2.032377000      0.881759000
6        1.834705000      1.226004000      0.001343000
1        2.301780000      1.666364000     -0.878119000
1        2.300683000      1.664363000      0.882387000
7       -0.399549000      0.183950000      0.000034000
7        2.107128000     -0.209901000     -0.000042000
