# Supplementary material for: Solvent Effects on C–H Abstraction by Hydroperoxyl Radicals: Implication for Antioxidant Strategies
Source: J Org Chem. 2025 Sep 15;90(38):13467–76. doi: 10.1021/acs.joc.5c01140 (PMC12481551; doi:10.1021/acs.joc.5c01140)
Supplement: Supplementary file 2 [file jo5c01140_si_002.zip › DMSO.xyz]

16      -0.259430000      0.417066000      0.000000000
8        1.103318000      1.064109000      0.000000000
6       -0.259430000     -0.770385000      1.350734000
1       -0.208291000     -0.204667000      2.277825000
1       -1.182345000     -1.346969000      1.322501000
1        0.609391000     -1.419020000      1.256089000
6       -0.259430000     -0.770385000     -1.350734000
1        0.609391000     -1.419020000     -1.256089000
1       -1.182345000     -1.346969000     -1.322501000
1       -0.208291000     -0.204667000     -2.277825000
