# Supplementary material for: Solvent Effects on C–H Abstraction by Hydroperoxyl Radicals: Implication for Antioxidant Strategies
Source: J Org Chem. 2025 Sep 15;90(38):13467–76. doi: 10.1021/acs.joc.5c01140 (PMC12481551; doi:10.1021/acs.joc.5c01140)
Supplement: Supplementary file 2 [file jo5c01140_si_002.zip › DMSO-HOO.xyz]

1       -1.591160000     -0.785188000      0.332381000
8       -2.586396000     -0.606553000      0.178703000
8       -2.621476000      0.588146000     -0.366889000
16       0.793958000     -0.051717000     -0.398448000
8       -0.084294000     -0.900225000      0.524224000
6        2.457515000     -0.624413000     -0.075060000
1        2.526679000     -1.643054000     -0.448105000
1        3.157327000      0.013437000     -0.611790000
1        2.644036000     -0.596117000      0.996354000
6        0.902035000      1.555697000      0.382303000
1        1.210206000      1.431539000      1.418217000
1        1.616106000      2.164489000     -0.169431000
1       -0.086478000      2.003709000      0.325776000
