# Supplementary material for: Solvent Effects on C–H Abstraction by Hydroperoxyl Radicals: Implication for Antioxidant Strategies
Source: J Org Chem. 2025 Sep 15;90(38):13467–76. doi: 10.1021/acs.joc.5c01140 (PMC12481551; doi:10.1021/acs.joc.5c01140)
Supplement: Supplementary file 2 [file jo5c01140_si_002.zip › HOO-HOO_TS.xyz]

1        0.217044000     -0.828232000     -0.012632000
8        1.261629000     -0.591243000     -0.037918000
8        1.344144000      0.679133000      0.032365000
1       -1.302571000      1.019231000      0.729072000
8       -1.324407000      0.596126000     -0.151883000
8       -1.145675000     -0.707891000      0.067880000
