# Supplementary material for: Solvent Effects on C–H Abstraction by Hydroperoxyl Radicals: Implication for Antioxidant Strategies
Source: J Org Chem. 2025 Sep 15;90(38):13467–76. doi: 10.1021/acs.joc.5c01140 (PMC12481551; doi:10.1021/acs.joc.5c01140)
Supplement: Supplementary file 2 [file jo5c01140_si_002.zip › HOO-HOO-Acetonitrile_TS.xyz]

1       -2.104022000      0.076780000      0.706045000
8       -2.258815000      1.145738000      0.498474000
8       -1.677851000      1.373214000     -0.611652000
1       -0.274775000     -0.985924000     -0.495957000
8       -1.231381000     -1.266966000     -0.597399000
8       -1.743966000     -1.181903000      0.633924000
6        2.365196000     -0.082040000     -0.024510000
7        1.311068000     -0.482248000     -0.202485000
6        3.699663000      0.425767000      0.199755000
1        3.857227000      0.578406000      1.265662000
1        4.429564000     -0.289312000     -0.174384000
1        3.821481000      1.372753000     -0.322214000
