# Supplementary material for: Solvent Effects on C–H Abstraction by Hydroperoxyl Radicals: Implication for Antioxidant Strategies
Source: J Org Chem. 2025 Sep 15;90(38):13467–76. doi: 10.1021/acs.joc.5c01140 (PMC12481551; doi:10.1021/acs.joc.5c01140)
Supplement: Supplementary file 2 [file jo5c01140_si_002.zip › HOO-HOO-DABCO_TS.xyz]

1        3.170438000      0.436583000     -0.590307000
8        3.678469000     -0.779726000     -0.472367000
8        2.997242000     -1.300648000      0.481921000
1        0.591728000      0.778245000      0.478589000
8        2.061009000      1.244116000      0.748460000
8        2.458440000      1.272160000     -0.538228000
6       -1.618107000     -1.376022121     -0.914650758
6       -0.217687879     -0.769851726     -0.683894153
1       -1.685887879     -2.389876307     -0.480081726
1       -1.819492363     -1.450337121     -1.962722814
1        0.518304800     -1.512339679     -0.172869628
1        0.209709386     -0.427270219     -1.531489772
6       -2.450682000     -0.529874000      1.155013000
1       -3.197087121      0.124249121      1.595988121
1       -2.611541000     -1.535966758      1.541531879
6       -1.027753000     -0.043232121      1.502567000
1       -1.027680000      0.802406484      2.175318363
1       -0.405086484     -0.834410395      1.931669637
6       -1.183057121      1.445816000     -0.423071879
1       -1.286353879      2.269489395      0.290581395
1       -0.628583395      1.791302484     -1.274579088
6       -2.542830000      0.821000000     -0.807482000
1       -3.362161758      1.414276758     -0.400044121
1       -2.655480000      0.788497000     -1.885642363
7       -0.372943000      0.388467000      0.237951000
7       -2.643773000     -0.541506000     -0.291987000
