# Supplementary material for: Solvent Effects on C–H Abstraction by Hydroperoxyl Radicals: Implication for Antioxidant Strategies
Source: J Org Chem. 2025 Sep 15;90(38):13467–76. doi: 10.1021/acs.joc.5c01140 (PMC12481551; doi:10.1021/acs.joc.5c01140)
Supplement: Supplementary file 2 [file jo5c01140_si_002.zip › HOO-HOO-DMSO_TS.xyz]

1        2.457113000     -0.078179000     -0.754516000
8        2.478333000      1.037499000     -0.869708000
8        1.886553000      1.498821000      0.157857000
1        0.801653000     -0.988448000      0.839508000
8        1.828883000     -1.071586000      0.914607000
8        2.258414000     -1.266546000     -0.337256000
16      -1.287681000      0.086594000     -0.247972000
8       -0.677283000     -0.892884000      0.758989000
6       -2.134755337      1.312811331      0.741417166
1       -1.236703970      1.978848772      1.335828686
1       -2.662884577      1.941744908      0.116702675
1       -2.722496571      0.861525343      1.405631902
6       -2.724446000     -0.761851583     -0.888506000
1       -3.337182000     -1.107620000     -0.058009000
1       -3.274451166     -0.083782251     -1.521387749
1       -2.362807166     -1.611870251     -1.478957834
