# Supplementary material for: Solvent Effects on C–H Abstraction by Hydroperoxyl Radicals: Implication for Antioxidant Strategies
Source: J Org Chem. 2025 Sep 15;90(38):13467–76. doi: 10.1021/acs.joc.5c01140 (PMC12481551; doi:10.1021/acs.joc.5c01140)
Supplement: Supplementary file 2 [file jo5c01140_si_002.zip › HOO-HOO-Methanol_TS.xyz]

1       -1.465039000      0.373300000      0.716488000
8       -2.043104000     -0.566610000      0.657463000
8       -1.698533000     -1.117904000     -0.436999000
1        0.474506000      0.494340000     -0.748680000
8       -0.303358000      1.137418000     -0.804710000
8       -0.651962000      1.359656000      0.467361000
8        1.699477000     -0.480089000     -0.560185000
1        1.480211000     -1.415678000     -0.626268000
6        2.538510000     -0.259037000      0.580758000
1        2.036750000     -0.559940000      1.499838000
1        3.475228000     -0.803972000      0.473028000
1        2.747129000      0.806399000      0.617607000
