# Supplementary material for: Solvent Effects on C–H Abstraction by Hydroperoxyl Radicals: Implication for Antioxidant Strategies
Source: J Org Chem. 2025 Sep 15;90(38):13467–76. doi: 10.1021/acs.joc.5c01140 (PMC12481551; doi:10.1021/acs.joc.5c01140)
Supplement: Supplementary file 2 [file jo5c01140_si_002.zip › HOO-HOO-Pyridine_TS.xyz]

1       -2.736023000     -0.245319000     -0.727794000
8       -2.990665000      0.844545000     -0.836753000
8       -2.466180000      1.419006000      0.170435000
1       -0.805105000     -0.757697000      0.688006000
8       -1.796278000     -1.072113000      0.883207000
8       -2.298796000     -1.367284000     -0.321373000
7        0.608075000     -0.330746000      0.339264000
6        1.495460000     -1.228332000     -0.082990000
6        0.976469000      0.942822000      0.453137000
6        2.791593000     -0.885119000     -0.409900000
1        1.148242000     -2.249933000     -0.159326000
6        2.252911000      1.370368000      0.147987000
1        0.219129000      1.633327000      0.797899000
6        3.176109000      0.438704000     -0.291725000
1        3.481268000     -1.642680000     -0.750387000
1        2.512187000      2.413052000      0.253394000
1        4.183885000      0.740575000     -0.539822000
