# Supplementary material for: Solvent Effects on C–H Abstraction by Hydroperoxyl Radicals: Implication for Antioxidant Strategies
Source: J Org Chem. 2025 Sep 15;90(38):13467–76. doi: 10.1021/acs.joc.5c01140 (PMC12481551; doi:10.1021/acs.joc.5c01140)
Supplement: Supplementary file 2 [file jo5c01140_si_002.zip › Methanol.xyz]

6       -0.047097000      0.664108000      0.000000000
8       -0.047097000     -0.755708000      0.000000000
1        0.862681000     -1.065630000      0.000000000
1        0.441436000      1.070053000      0.889214000
1        0.441436000      1.070053000     -0.889214000
1       -1.086201000      0.986544000      0.000000000
