# Supplementary material for: Solvent Effects on C–H Abstraction by Hydroperoxyl Radicals: Implication for Antioxidant Strategies
Source: J Org Chem. 2025 Sep 15;90(38):13467–76. doi: 10.1021/acs.joc.5c01140 (PMC12481551; doi:10.1021/acs.joc.5c01140)
Supplement: Supplementary file 2 [file jo5c01140_si_002.zip › Methanol-HOO.xyz]

8       -1.480741000     -0.501412000      0.308679000
1       -0.498906000     -0.607434000      0.124289000
8       -1.812278000      0.644041000     -0.245747000
6        1.806660000      0.538628000      0.148896000
8        1.088017000     -0.663298000     -0.153767000
1        1.354121000     -0.987578000     -1.020546000
1        2.877151000      0.341642000      0.190883000
1        1.600072000      1.314966000     -0.587115000
1        1.467617000      0.871991000      1.125795000
