# Supplementary material for: Solvent Effects on C–H Abstraction by Hydroperoxyl Radicals: Implication for Antioxidant Strategies
Source: J Org Chem. 2025 Sep 15;90(38):13467–76. doi: 10.1021/acs.joc.5c01140 (PMC12481551; doi:10.1021/acs.joc.5c01140)
Supplement: Supplementary file 2 [file jo5c01140_si_002.zip › Pyridine.xyz]

6        0.000000000      1.138321000      0.716767000
6        0.000000000      1.189572000     -0.666203000
6        0.000000000      0.000000000     -1.371756000
6        0.000000000     -1.189572000     -0.666203000
6        0.000000000     -1.138321000      0.716767000
7        0.000000000      0.000000000      1.403953000
1        0.000000000      0.000000000     -2.452964000
1        0.000000000      2.052164000      1.298070000
1        0.000000000      2.143298000     -1.173544000
1        0.000000000     -2.143298000     -1.173544000
1        0.000000000     -2.052164000      1.298070000
