# Supplementary material for: Solvent Effects on C–H Abstraction by Hydroperoxyl Radicals: Implication for Antioxidant Strategies
Source: J Org Chem. 2025 Sep 15;90(38):13467–76. doi: 10.1021/acs.joc.5c01140 (PMC12481551; doi:10.1021/acs.joc.5c01140)
Supplement: Supplementary file 2 [file jo5c01140_si_002.zip › Pyridine-HOO.xyz]

8       -2.787108000     -0.035990000     -0.528496000
1       -1.755681000     -0.028075000     -0.431170000
8       -3.249025000      0.035430000      0.700048000
6        0.472895000      1.140141000     -0.133601000
6        1.838555000      1.198982000      0.061335000
6        2.543517000      0.013746000      0.170618000
6        1.858621000     -1.184827000      0.081409000
6        0.492174000     -1.152160000     -0.114084000
7       -0.186338000     -0.012467000     -0.219729000
1        3.613315000      0.024013000      0.324706000
1       -0.118813000      2.041484000     -0.223015000
1        2.334149000      2.155953000      0.126524000
1        2.370159000     -2.132157000      0.162498000
1       -0.084270000     -2.064755000     -0.187923000
